# Supplementary material for: The co-receptor Tetraspanin12 directly captures Norrin to promote ligand-specific β-catenin signaling
Source: eLife. 2025 Jan 2;13:RP96743. doi: 10.7554/eLife.96743 (PMC11695057; doi:10.7554/eLife.96743)
Supplement: Figure 1—figure supplement 1—source data 1. [file elife-96743-fig1-figsupp1-data1.zip]

Archive with 6 entries (5 files):
- figure 1 figure supplement 1 original files/
- __MACOSX/._figure 1 figure supplement 1 original files
- figure 1 figure supplement 1 original files/figure 1ΓÇöfigure supplement 1C.tif
- __MACOSX/figure 1 figure supplement 1 original files/._figure 1ΓÇöfigure supplement 1C.tif
- figure 1 figure supplement 1 original files/figure 1ΓÇöfigure supplement 1E.tif
- __MACOSX/figure 1 figure supplement 1 original files/._figure 1ΓÇöfigure supplement 1E.tif
