# Supplementary material for: The co-receptor Tetraspanin12 directly captures Norrin to promote ligand-specific β-catenin signaling
Source: eLife. 2025 Jan 2;13:RP96743. doi: 10.7554/eLife.96743 (PMC11695057; doi:10.7554/eLife.96743)
Supplement: Figure 4—figure supplement 2—source data 2. [file elife-96743-fig4-figsupp2-data2.zip]

Archive with 12 entries (11 files):
- figure 4 figure supplement 2 original files labeled/
- __MACOSX/._figure 4 figure supplement 2 original files labeled
- figure 4 figure supplement 2 original files labeled/figure 4ΓÇöfigure supplement 2C-middle.pdf
- __MACOSX/figure 4 figure supplement 2 original files labeled/._figure 4ΓÇöfigure supplement 2C-middle.pdf
- figure 4 figure supplement 2 original files labeled/figure 4ΓÇöfigure supplement 2C-lower.pdf
- __MACOSX/figure 4 figure supplement 2 original files labeled/._figure 4ΓÇöfigure supplement 2C-lower.pdf
- figure 4 figure supplement 2 original files labeled/figure 4ΓÇöfigure supplement 2B-upper.pdf
- __MACOSX/figure 4 figure supplement 2 original files labeled/._figure 4ΓÇöfigure supplement 2B-upper.pdf
- figure 4 figure supplement 2 original files labeled/figure 4ΓÇöfigure supplement 2B-lower.pdf
- __MACOSX/figure 4 figure supplement 2 original files labeled/._figure 4ΓÇöfigure supplement 2B-lower.pdf
- figure 4 figure supplement 2 original files labeled/figure 4ΓÇöfigure supplement 2C-upper.pdf
- __MACOSX/figure 4 figure supplement 2 original files labeled/._figure 4ΓÇöfigure supplement 2C-upper.pdf
