# Supplementary material for: The co-receptor Tetraspanin12 directly captures Norrin to promote ligand-specific β-catenin signaling
Source: eLife. 2025 Jan 2;13:RP96743. doi: 10.7554/eLife.96743 (PMC11695057; doi:10.7554/eLife.96743)
Supplement: Figure 4—figure supplement 4—source data 1. [file elife-96743-fig4-figsupp4-data1.zip]

Archive with 4 entries (3 files):
- figure 4 figure supplement 4 original files/
- __MACOSX/._figure 4 figure supplement 4 original files
- figure 4 figure supplement 4 original files/figure 4ΓÇöfigure supplement 4B.tif
- __MACOSX/figure 4 figure supplement 4 original files/._figure 4ΓÇöfigure supplement 4B.tif
